# Supplementary material for: A Prognostic Model for Predicting Tumor Mutation Burden and Tumor-Infiltrating Immune Cells in Bladder Urothelial Carcinoma
Source: Front Genet. 2022 Feb 18;13:708003. doi: 10.3389/fgene.2022.708003 (PMC8896886; doi:10.3389/fgene.2022.708003)
Supplement: Supplementary file 2 [file DataSheet1.ZIP]

Archive with 2 entries (2 files):
- getClinical.pl
- Calculate_TMB.pl
